# Supplementary material for: KDM5 demethylases suppress R-loop-mediated ‘viral mimicry’ and DNA damage in breast cancer cells
Source: eLife. 2025 Oct 13;14:RP106249. doi: 10.7554/eLife.106249 (PMC12517688; doi:10.7554/eLife.106249)
Supplement: Figure 2—figure supplement 1—source data 4. [file elife-106249-fig2-figsupp1-data4.zip]

Archive with 5 entries (4 files):
- Figure 2-figure supplement 1-Source data 2_labelled blots/
- Figure 2-figure supplement 1-Source data 2_labelled blots/Figure 2-figure supplement 1c_cGAS_labelled.tif
- Figure 2-figure supplement 1-Source data 2_labelled blots/Figure 2-figure supplement 1c_MAVS_labelled.tif
- Figure 2-figure supplement 1-Source data 2_labelled blots/Figure 2-figure supplement 1c_STING_labelled.tif
- Figure 2-figure supplement 1-Source data 2_labelled blots/Figure 2-figure supplement 1c_Tubulin_labelled.tif
