# Supplementary material for: KDM5 demethylases suppress R-loop-mediated ‘viral mimicry’ and DNA damage in breast cancer cells
Source: eLife. 2025 Oct 13;14:RP106249. doi: 10.7554/eLife.106249 (PMC12517688; doi:10.7554/eLife.106249)
Supplement: Figure 3—source data 1. [file elife-106249-fig3-data1.zip]

Archive with 7 entries (6 files):
- Figure 3-Source data 1_unlabelled blots/
- Figure 3-Source data 1_unlabelled blots/Figure-3a_H3K4me3_HCC1428_unlabelled.tif
- Figure 3-Source data 1_unlabelled blots/Figure-3a_H3K4me3_HMEC_unlabelled.tif
- Figure 3-Source data 1_unlabelled blots/Figure-3a_H3_HCC1428_unlabelled.tif
- Figure 3-Source data 1_unlabelled blots/Figure-3a_H3_HMEC_unlabelled.tif
- Figure 3-Source data 1_unlabelled blots/Figure-3a_STING_unlabelled.tif
- Figure 3-Source data 1_unlabelled blots/Figure-3a_tubulin_unlabelled.tif
