# Supplementary material for: KDM5 demethylases suppress R-loop-mediated ‘viral mimicry’ and DNA damage in breast cancer cells
Source: eLife. 2025 Oct 13;14:RP106249. doi: 10.7554/eLife.106249 (PMC12517688; doi:10.7554/eLife.106249)
Supplement: Figure 4—source data 2. [file elife-106249-fig4-data2.zip]

Archive with 3 entries (2 files):
- Figure 4-Source data 1_labelled blots/
- Figure 4-Source data 1_labelled blots/Figure 4c_Calnexin_labelled.tif
- Figure 4-Source data 1_labelled blots/Figure 4c_XPF_labelled.tif
